# Supplementary material for: Unraveling differences in fecal microbiota stability in mammals: from high variable carnivores and consistently stable herbivores
Source: Anim Microbiome. 2021 Nov 4;3:77. doi: 10.1186/s42523-021-00141-0 (PMC8567652; doi:10.1186/s42523-021-00141-0)
Supplement: Supplementary file 5 — Additional file 5. Indicator species results. The data describes the results of the indicator species analysis. A and B values as well as the respective p-value are presented for each microbial indicator. The analysis is based on microbial family level. [file 42523_2021_141_MOESM5_ESM.txt]

 Multilevel pattern analysis
 ---------------------------

 Association function: IndVal.g
 Significance level (alpha): 0.05

 Total number of species: 276
 Selected number of species: 156 
 Number of species associated to 1 group: 75 
 Number of species associated to 2 groups: 66 
 Number of species associated to 3 groups: 15 

 List of species associated to each combination: 

 Group Canoidea  #sps.  10 
                                                                                                                   A	B	p.value
d__Bacteria.p__Firmicutes.c__Bacilli.o__Erysipelotrichales.f__uncultured                                     0.81360	0.27660	0.001
d__Bacteria.p__Campilobacterota.c__Campylobacteria.o__Campylobacterales.f__Helicobacteraceae                 0.78216	0.27660	0.001
d__Bacteria.p__Proteobacteria.c__Gammaproteobacteria.o__Pasteurellales.f__Pasteurellaceae                    0.96104	0.16489	0.001
d__Bacteria.p__Proteobacteria.c__Gammaproteobacteria.o__Enterobacterales.f__Erwiniaceae                      0.74838	0.05851	0.014
d__Bacteria.p__Verrucomicrobiota.c__Verrucomicrobiae.o__Chthoniobacterales.f__Chthoniobacteraceae            0.89801	0.04255	0.023
d__Bacteria.p__Actinobacteriota.c__Actinobacteria.o__Micrococcales.f__Dermabacteraceae                       0.76100	0.04787	0.017
d__Bacteria.p__Firmicutes.c__Bacilli.o__Staphylococcales.f__Gemellaceae                                      1.00000	0.02660	0.011
d__Bacteria.p__Actinobacteriota.c__Actinobacteria.o__Micrococcales.f__Brevibacteriaceae                      0.94390	0.02660	0.009
d__Bacteria.p__Proteobacteria.c__Gammaproteobacteria.o__Gammaproteobacteria_Incertae_Sedis.f__Unknown_Family 1.00000	0.02128	0.034
d__Bacteria.p__Verrucomicrobiota.c__Verrucomicrobiae.o__Chthoniobacterales.f__Xiphinematobacteraceae         1.00000	0.01596	0.043


 Group Feloidea  #sps.  6 
                                                                                                                            A	B	p.value
d__Bacteria.p__Actinobacteriota.c__Coriobacteriia.o__Coriobacteriales.f__Coriobacteriaceae                            0.88279	0.87958	0.001
d__Bacteria.p__Firmicutes.c__Clostridia.o__Peptostreptococcales.Tissierellales.f__Peptostreptococcales.Tissierellales 0.94289	0.35079	0.001
d__Bacteria.p__Firmicutes.c__Bacilli.o__Lactobacillales.f__Vagococcaceae                                              0.89246	0.13089	0.001
d__Bacteria.p__Firmicutes.c__Negativicutes.o__Veillonellales.Selenomonadales.f__Veillonellaceae                       0.96058	0.10471	0.001
d__Bacteria.p__Actinobacteriota.c__Actinobacteria.o__Actinomycetales.f__Actinomycetaceae                              0.94619	0.07330	0.001
d__Bacteria.p__Cyanobacteria.c__Cyanobacteriia.o__Cyanobacteriales.f__Phormidiaceae                                   0.82360	0.03665	0.013


 Group Perissodactyla  #sps.  43 
                                                                                                                      A	B	p.value
d__Bacteria.p__Bacteroidota.c__Bacteroidia.o__Bacteroidales.f__Bacteroidales_UCG.001                            0.90646	0.98113	0.001
d__Bacteria.p__Verrucomicrobiota.c__Kiritimatiellae.o__WCHB1.41.f__WCHB1.41                                     0.98092	0.84906	0.001
d__Bacteria.p__Bacteroidota.c__Bacteroidia.o__Bacteroidales.__                                                  0.84560	0.97170	0.001
d__Bacteria.p__Bacteroidota.c__Bacteroidia.o__Bacteroidales.f__Bacteroidales_BS11_gut_group                     1.00000	0.82075	0.001
d__Bacteria.p__Fibrobacterota.c__Fibrobacteria.o__Fibrobacterales.f__Fibrobacteraceae                           0.81400	0.97170	0.001
d__Bacteria.p__Synergistota.c__Synergistia.o__Synergistales.f__Synergistaceae                                   1.00000	0.74528	0.001
d__Bacteria.p__Firmicutes.c__Clostridia.o__Lachnospirales.f__Defluviitaleaceae                                  0.87746	0.80189	0.001
d__Archaea.p__Halobacterota.c__Methanomicrobia.o__Methanomicrobiales.f__Methanocorpusculaceae                   0.73123	0.87736	0.001
d__Bacteria.p__Actinobacteriota.c__Coriobacteriia.o__Coriobacteriales.f__Coriobacteriales_Incertae_Sedis        0.99523	0.62264	0.001
d__Bacteria.p__Bacteroidota.c__Bacteroidia.__.__                                                                0.76983	0.73585	0.001
d__Bacteria.p__Firmicutes.c__Clostridia.o__Eubacteriales.f__Eubacteriaceae                                      0.72097	0.65094	0.001
d__Bacteria.p__Patescibacteria.c__Gracilibacteria.o__Absconditabacteriales_.SR1..f__Absconditabacteriales_.SR1. 0.99070	0.47170	0.001
d__Bacteria.p__Bacteroidota.c__Bacteroidia.o__Bacteroidales.f__Bacteroidetes_BD2.2                              1.00000	0.40566	0.001
d__Bacteria.p__Spirochaetota.c__MVP.15.o__MVP.15.f__MVP.15                                                      1.00000	0.39623	0.001
d__Bacteria.p__Firmicutes.c__Clostridia.o__Eubacteriales.f__Anaerofustaceae                                     0.85083	0.46226	0.001
d__Bacteria.p__Bacteroidota.c__Bacteroidia.o__Bacteroidales.f__CAP.aah99b04                                     1.00000	0.35849	0.001
d__Bacteria.p__Firmicutes.c__Clostridia.o__Oscillospirales.f__Ethanoligenenaceae                                0.94061	0.36792	0.001
d__Bacteria.p__Proteobacteria.c__Gammaproteobacteria.o__Burkholderiales.f__T34                                  1.00000	0.33962	0.001
d__Bacteria.p__Firmicutes.c__Bacilli.o__Mycoplasmatales.f__Mycoplasmataceae                                     0.99490	0.33962	0.001
d__Bacteria.p__Verrucomicrobiota.c__Verrucomicrobiae.o__Pedosphaerales.f__Pedosphaeraceae                       0.99181	0.32075	0.001
d__Bacteria.p__WPS.2.c__WPS.2.o__WPS.2.f__WPS.2                                                                 1.00000	0.31132	0.001
d__Bacteria.p__Firmicutes.c__Syntrophomonadia.o__Syntrophomonadales.f__Syntrophomonadaceae                      1.00000	0.25472	0.001
d__Archaea.p__Halobacterota.c__Methanosarcinia.o__Methanosarciniales.f__Methanosarcinaceae                      1.00000	0.23585	0.001
d__Bacteria.p__Firmicutes.c__Bacilli.o__Izemoplasmatales.f__Izemoplasmataceae                                   1.00000	0.17925	0.001
d__Bacteria.p__Elusimicrobiota.c__Endomicrobia.o__Endomicrobiales.f__Endomicrobiaceae                           1.00000	0.16981	0.001
d__Bacteria.p__Bacteroidota.c__Bacteroidia.o__Bacteroidales.f__Marinilabiliaceae                                0.99233	0.16038	0.001
d__Bacteria.__.__.__.__                                                                                         0.52153	0.28302	0.001
d__Bacteria.p__Actinobacteriota.c__Coriobacteriia.o__Coriobacteriales.f__uncultured                             0.81736	0.17925	0.001
d__Bacteria.p__Actinobacteriota.c__Coriobacteriia.o__Coriobacteriales.__                                        1.00000	0.11321	0.001
d__Bacteria.p__Desulfobacterota.c__Desulfuromonadia.o__PB19.f__PB19                                             1.00000	0.11321	0.001
d__Bacteria.p__Bacteroidota.c__Bacteroidia.o__Chitinophagales.__                                                1.00000	0.10377	0.001
d__Bacteria.p__Spirochaetota.c__Leptospirae.o__Leptospirales.f__Leptospiraceae                                  1.00000	0.09434	0.001
d__Bacteria.p__Proteobacteria.c__Gammaproteobacteria.__.__                                                      0.94991	0.08491	0.001
d__Bacteria.p__Firmicutes.c__Clostridia.o__Oscillospirales.f__uncultured                                        1.00000	0.07547	0.001
d__Bacteria.p__Verrucomicrobiota.c__Verrucomicrobiae.o__LD1.PB3.f__LD1.PB3                                      1.00000	0.07547	0.001
d__Bacteria.p__Actinobacteriota.c__Coriobacteriia.__.__                                                         1.00000	0.05660	0.001
d__Bacteria.p__Elusimicrobiota.c__Elusimicrobia.o__Lineage_IV.f__Lineage_IV                                     1.00000	0.05660	0.001
d__Bacteria.p__Firmicutes.c__Desulfotomaculia.o__Desulfotomaculales.f__Desulfotomaculales                       1.00000	0.05660	0.001
d__Bacteria.p__Verrucomicrobiota.c__Lentisphaeria.o__Victivallales.f__vadinBE97                                 0.74714	0.05660	0.003
d__Archaea.p__Halobacterota.c__Methanomicrobia.o__Methanomicrobiales.f__Methanomicrobiaceae                     1.00000	0.03774	0.001
d__Bacteria.p__Verrucomicrobiota.c__Lentisphaeria.o__Oligosphaerales.f__Oligosphaeraceae                        1.00000	0.03774	0.001
d__Bacteria.p__Firmicutes.c__Clostridia.o__Lachnospirales.__                                                    1.00000	 0.01887	0.025
d__Bacteria.p__Planctomycetota.c__vadinHA49.o__vadinHA49.f__vadinHA49                                           1.00000	 0.01887	0.025


    
 Group Ruminantia  #sps.  16 
                                                                                                                                                  A	B	p.value
d__Bacteria.p__Bacteroidota.c__Bacteroidia.o__Bacteroidales.f__Barnesiellaceae                                                              0.88702	0.72059	0.001
d__Bacteria.p__Bacteroidota.c__Bacteroidia.o__Bacteroidales.f__p.2534.18B5_gut_group                                                        0.99864	0.38971	0.001
d__Bacteria.p__Firmicutes.c__Clostridia.o__uncultured.f__uncultured                                                                         0.93259	0.39706	0.001
d__Bacteria.p__Actinobacteriota.c__Coriobacteriia.o__Coriobacteriales.f__Atopobiaceae                                                       0.73132	0.45588	0.001
d__Bacteria.p__Bacteroidota.c__Bacteroidia.o__Bacteroidales.f__M2PB4.65_termite_group                                                       0.95982	0.32353	0.001
d__Bacteria.p__Verrucomicrobiota.c__Verrucomicrobiae.o__Opitutales.f__Puniceicoccaceae                                                      0.67794	0.36765	0.001
d__Bacteria.p__Myxococcota.c__Myxococcia.o__Myxococcales.f__Myxococcaceae                                                                   0.91370	0.13235	0.001
d__Bacteria.p__Bacteroidota.c__Bacteroidia.o__Bacteroidales.f__COB_P4.1_termite_group                                                       0.78078	0.14706	0.001
d__Bacteria.p__Bacteroidota.c__Bacteroidia.o__Bacteroidales.f__PeH15                                                                        1.00000	0.09559	0.001
d__Bacteria.p__Firmicutes.c__Incertae_Sedis.o__DTU014.f__DTU014                                                                             1.00000	0.09559	0.001
d__Bacteria.p__Actinobacteriota.c__Actinobacteria.o__Micrococcales.f__Sanguibacteraceae                                                     0.78228	0.08824	0.001
d__Bacteria.p__Firmicutes.c__Clostridia.o__Oscillospirales.f__Oscillospirales                                                               0.86502	0.06618	0.001
d__Bacteria.p__Proteobacteria.c__Alphaproteobacteria.__.__                                                                                  1.00000	0.03676	0.002
d__Bacteria.p__Firmicutes.c__Clostridia.o__Peptostreptococcales.Tissierellales.f__Sedimentibacteraceae                                      1.00000	0.02941	0.003
d__Bacteria.p__Proteobacteria.c__Gammaproteobacteria.o__Coxiellales.f__Coxiellaceae                                                         1.00000	0.02941	0.001
d__Bacteria.p__SAR324_clade.Marine_group_B..c__SAR324_clade.Marine_group_B..o__SAR324_clade.Marine_group_B..f__SAR324_clade.Marine_group_B. 0.75961	0.02941	0.014
        


 Group Canoidea+Feloidea  #sps.  18 
                                                                                                         A	B	p.value
d__Bacteria.p__Proteobacteria.c__Gammaproteobacteria.o__Enterobacterales.f__Enterobacteriaceae     0.97837	0.93931	0.001
d__Bacteria.p__Firmicutes.c__Clostridia.o__Clostridiales.f__Clostridiaceae                         0.95670	0.94723	0.001
d__Bacteria.p__Fusobacteriota.c__Fusobacteriia.o__Fusobacteriales.f__Fusobacteriaceae              0.99996	0.83113	0.001
d__Bacteria.p__Proteobacteria.c__Gammaproteobacteria.o__Burkholderiales.f__Sutterellaceae          0.97468	0.64644	0.001
d__Bacteria.p__Firmicutes.c__Bacilli.o__Lactobacillales.f__Enterococcaceae                         0.92522	0.43799	0.001
d__Bacteria.p__Proteobacteria.c__Gammaproteobacteria.o__Pseudomonadales.f__Pseudomonadaceae        0.89843	0.28496	0.001
d__Bacteria.p__Proteobacteria.c__Gammaproteobacteria.o__Aeromonadales.f__Succinivibrionaceae       0.83544	0.24538	0.001
d__Bacteria.p__Bacteroidota.c__Bacteroidia.o__Flavobacteriales.f__Weeksellaceae                    0.89425	0.19525	0.001
d__Bacteria.p__Proteobacteria.c__Gammaproteobacteria.o__Enterobacterales.f__Morganellaceae         1.00000	0.14248	0.001
d__Bacteria.p__Proteobacteria.c__Gammaproteobacteria.o__Xanthomonadales.f__Xanthomonadaceae        1.00000	0.11346	0.001
d__Bacteria.p__Bacteroidota.c__Bacteroidia.o__Sphingobacteriales.f__Sphingobacteriaceae            0.99455	0.11082	0.002
d__Bacteria.p__Bacteroidota.c__Bacteroidia.o__Chitinophagales.f__Chitinophagaceae                  1.00000	0.07652	0.001
d__Bacteria.p__Proteobacteria.c__Gammaproteobacteria.o__Enterobacterales.f__Hafniaceae             1.00000	0.06860	0.002
d__Bacteria.p__Proteobacteria.c__Gammaproteobacteria.o__Enterobacterales.__                        1.00000	0.05805	0.003
d__Bacteria.p__Proteobacteria.c__Gammaproteobacteria.o__Cardiobacteriales.f__Wohlfahrtiimonadaceae 1.00000	0.05541	0.013
d__Bacteria.p__Firmicutes.c__Bacilli.o__Lactobacillales.f__Listeriaceae                            1.00000	0.05277	0.039
d__Bacteria.p__Verrucomicrobiota.c__Verrucomicrobiae.o__Verrucomicrobiales.f__Rubritaleaceae       1.00000	0.05013	0.005
d__Bacteria.p__Proteobacteria.c__Alphaproteobacteria.o__Rhizobiales.f__Rhizobiaceae                1.00000	0.04222	0.008


 Group Canoidea+Perissodactyla  #sps.  1 
                                                                                  A	B	p.value
d__Bacteria.p__Firmicutes.c__Bacilli.o__Lactobacillales.f__Leuconostocaceae 0.95723	0.06803	0.044
    


 Group Canoidea+Ruminantia  #sps.  3 
                                                                                                   A	B	p.value
d__Bacteria.p__Firmicutes.c__Bacilli.o__Paenibacillales.f__Paenibacillaceae                  0.95873	0.19136	0.001
d__Bacteria.p__Actinobacteriota.c__Actinobacteria.o__Bifidobacteriales.f__Bifidobacteriaceae 0.85401	0.11728	0.002
d__Bacteria.p__Firmicutes.c__Bacilli.o__Bacillales.__                                        0.99424	0.09259	0.002


 Group Feloidea+Perissodactyla  #sps.  2 
                                                                                                      A	B	p.value
d__Bacteria.p__Firmicutes.c__Negativicutes.o__Veillonellales.Selenomonadales.f__Selenomonadaceae 0.8926	0.8013	0.001
d__Bacteria.p__Campilobacterota.c__Campylobacteria.o__Campylobacterales.f__Campylobacteraceae    0.8022	0.3636	0.001
      


 Group Perissodactyla+Ruminantia  #sps.  42 
                                                                                                             A	B	p.value
d__Bacteria.p__Spirochaetota.c__Spirochaetia.o__Spirochaetales.f__Spirochaetaceae                      0.99972	1.00000	0.001
d__Bacteria.p__Firmicutes.c__Clostridia.o__Oscillospirales.f__UCG.010                                  0.99903	0.99174	0.001
d__Bacteria.p__Bacteroidota.c__Bacteroidia.o__Bacteroidales.f__F082                                    0.99971	0.99174	0.001
d__Bacteria.p__Bacteroidota.c__Bacteroidia.o__Bacteroidales.f__Rikenellaceae                           0.96449	0.99174	0.001
d__Bacteria.p__Firmicutes.c__Clostridia.o__Christensenellales.f__Christensenellaceae                   0.98044	0.97521	0.001
d__Bacteria.p__Bacteroidota.c__Bacteroidia.o__Bacteroidales.f__p.251.o5                                1.00000	1.00000	0.001
d__Archaea.p__Euryarchaeota.c__Methanobacteria.o__Methanobacteriales.f__Methanobacteriaceae            0.97261	0.98347	0.001
d__Bacteria.p__Bacteroidota.c__Bacteroidia.o__Bacteroidales.f__Bacteroidales_RF16_group                1.00000	0.94215	0.001
d__Bacteria.p__Firmicutes.c__Clostridia.o__Oscillospirales.f__Oscillospiraceae                         0.91592	0.96694	0.001
d__Bacteria.p__Bacteroidota.c__Bacteroidia.o__Bacteroidales.f__uncultured                              0.99925	0.93388	0.001
d__Bacteria.p__Firmicutes.c__Clostridia.o__Oscillospirales.f__.Eubacterium._coprostanoligenes_group    0.91450	1.00000	0.001
d__Bacteria.p__Firmicutes.c__Clostridia.o__Oscillospirales.f__Ruminococcaceae                          0.87039	0.90496	0.001
d__Bacteria.p__Firmicutes.c__Clostridia.__.__                                                          0.98593	0.98760	0.001
d__Bacteria.p__Verrucomicrobiota.c__Verrucomicrobiae.o__Verrucomicrobiales.f__Akkermansiaceae          0.96413	0.99587	0.001
d__Bacteria.p__Firmicutes.c__Clostridia.o__Peptostreptococcales.Tissierellales.f__Anaerovoracaceae     0.85904	0.86364	0.001
d__Bacteria.p__Bacteroidota.c__Bacteroidia.o__Bacteroidales.f__Prevotellaceae                          0.81293	0.85950	0.001
d__Bacteria.p__Firmicutes.c__Clostridia.o__Clostridia.f__Hungateiclostridiaceae                        0.99874	0.96281	0.001
d__Bacteria.p__Cyanobacteria.c__Vampirivibrionia.o__Gastranaerophilales.f__Gastranaerophilales         0.97000	1.00000	0.001
d__Bacteria.p__Firmicutes.c__Clostridia.o__Monoglobales.f__Monoglobaceae                               0.97909	0.79752	0.001
d__Bacteria.p__Firmicutes.c__Clostridia.o__Oscillospirales.__                                          0.98390	0.80992	0.001
d__Bacteria.p__Proteobacteria.c__Alphaproteobacteria.o__Rhodospirillales.f__uncultured                 0.91539	0.80165	0.001
d__Bacteria.p__Patescibacteria.c__Saccharimonadia.o__Saccharimonadales.f__Saccharimonadaceae           0.90375	0.69835	0.001
d__Bacteria.p__Firmicutes.c__Bacilli.o__RF39.f__RF39                                                   0.99465	0.74380	0.001
d__Bacteria.p__Bacteroidota.c__Bacteroidia.o__Bacteroidales.f__Paludibacteraceae                       1.00000	0.75207	0.001
d__Bacteria.p__Firmicutes.c__Bacilli.o__Izemoplasmatales.f__Izemoplasmatales                           1.00000	0.66116	0.001
d__Bacteria.p__Planctomycetota.c__Planctomycetes.o__Pirellulales.f__Pirellulaceae                      1.00000	0.64876	0.001
d__Archaea.p__Thermoplasmatota.c__Thermoplasmata.o__Methanomassiliicoccales.f__Methanomethylophilaceae 0.98634	0.64463	0.001
d__Bacteria.p__Firmicutes.c__Clostridia.o__Oscillospirales.f__Butyricicoccaceae                        0.73603	0.63223	0.001
d__Bacteria.p__Firmicutes.c__Clostridia.o__Clostridia_vadinBB60_group.f__Clostridia_vadinBB60_group    0.87956	0.62810	0.001
d__Bacteria.p__Firmicutes.c__Bacilli.o__Erysipelotrichales.f__Erysipelatoclostridiaceae                0.67956	0.79339	0.001
d__Bacteria.p__Bacteroidota.c__Bacteroidia.o__Bacteroidales.f__Dysgonomonadaceae                       0.91535	0.58264	0.001
d__Bacteria.p__Proteobacteria.c__Alphaproteobacteria.o__Rickettsiales.f__uncultured                    1.00000	0.74380	0.001
d__Bacteria.p__Chloroflexi.c__Anaerolineae.o__Anaerolineales.f__Anaerolineaceae                        0.99299	0.47521	0.001
d__Bacteria.p__Firmicutes.c__Bacilli.o__Bacillales.f__Bacillaceae                                      0.89968	0.42562	0.001
d__Bacteria.p__Firmicutes.c__Bacilli.o__Acholeplasmatales.f__Acholeplasmataceae                        0.94075	0.40496	0.001
d__Bacteria.p__Desulfobacterota.c__Desulfuromonadia.o__Bradymonadales.f__Bradymonadales                1.00000	0.44628	0.001
d__Bacteria.p__Elusimicrobiota.c__Elusimicrobia.o__Elusimicrobiales.f__Elusimicrobiaceae               0.87610	0.39669	0.001
d__Bacteria.p__Bacteroidota.c__Bacteroidia.o__Bacteroidales.f__gir.aah93h0                             1.00000	0.27686	0.001
d__Bacteria.p__Firmicutes.c__Bacilli.o__Lactobacillales.f__Aerococcaceae                               0.78265	0.26446	0.003
d__Bacteria.p__Firmicutes.c__Clostridia.o__Oscillospirales.f__.Clostridium._methylpentosum_group       1.00000	0.15289	0.001
d__Bacteria.p__Proteobacteria.c__Alphaproteobacteria.o__Paracaedibacterales.f__Paracaedibacteraceae    0.97349	0.15289	0.001
d__Bacteria.p__Firmicutes.__.__.__                                                                     0.88770	0.06198	0.003


 Group Canoidea+Feloidea+Perissodactyla  #sps.  3 
                                                                                                 A	B	p.value
d__Bacteria.p__Firmicutes.c__Bacilli.o__Lactobacillales.f__Lactobacillaceae                 0.9984	0.3526	0.001
d__Bacteria.p__Firmicutes.c__Bacilli.o__Lactobacillales.f__Streptococcaceae                 0.9868	0.3237	0.001
d__Bacteria.p__Patescibacteria.c__Saccharimonadia.o__Saccharimonadales.f__Saccharimonadales 1.0000	0.0433	0.042
        

 Group Canoidea+Feloidea+Ruminantia  #sps.  6 
                                                                                                             A	B	p.value
d__Bacteria.p__Firmicutes.c__Clostridia.o__Peptostreptococcales.Tissierellales.f__Peptostreptococcaceae 0.9974	0.9184	0.001
d__Bacteria.p__Bacteroidota.c__Bacteroidia.o__Bacteroidales.f__Bacteroidaceae                           0.9935	0.8544	0.001
d__Bacteria.p__Bacteroidota.c__Bacteroidia.o__Bacteroidales.f__Tannerellaceae                           0.9661	0.5165	0.001
d__Bacteria.p__Firmicutes.c__Bacilli.__.__                                                              0.9924	0.2330	0.001
d__Bacteria.p__Bacteroidota.c__Bacteroidia.o__Flavobacteriales.f__Flavobacteriaceae                     0.9893	0.2117	0.001
d__Bacteria.p__Firmicutes.c__Bacilli.o__Staphylococcales.f__Staphylococcaceae                           0.9889	0.1340	0.026
                              

 Group Canoidea+Perissodactyla+Ruminantia  #sps.  4 
                                                                                                      A	
d__Bacteria.p__Bacteroidota.c__Bacteroidia.o__Bacteroidales.f__Muribaculaceae                    0.9719	0.6535	0.001
d__Bacteria.p__Desulfobacterota.c__Desulfovibrionia.o__Desulfovibrionales.f__Desulfovibrionaceae 0.9478	0.5279	0.001
d__Bacteria.p__Bacteroidota.c__Bacteroidia.o__Bacteroidales.f__Marinifilaceae                    0.9191	0.4302	0.001
d__Bacteria.p__Firmicutes.c__Bacilli.o__Bacillales.f__Planococcaceae                             0.8863	0.4395	0.001

                           

 Group Feloidea+Perissodactyla+Ruminantia  #sps.  2 
                                                                                              A	B	p.value
d__Bacteria.p__Firmicutes.c__Clostridia.o__Clostridia_UCG.014.f__Clostridia_UCG.014      0.9550	0.7598	0.001
d__Bacteria.p__Actinobacteriota.c__Coriobacteriia.o__Coriobacteriales.f__Eggerthellaceae 0.9476	0.6536	0.001
